# Supplementary material for: Distinct 2D p(2 × 2) Sn/Cu(111) Superstructure at Low Temperature: Experimental Characterization and DFT Calculations of Its Geometry and Electronic Structure
Source: Nanomaterials (Basel). 2025 Nov 6;15(21):1684. doi: 10.3390/nano15211684 (PMC12610681; doi:10.3390/nano15211684)
Supplement: Supplementary file 1 [file nanomaterials-15-01684-s001.zip]

Archive with 1 entries (1 files):
- nanomaterials-3931301-supplementary.pdf
